# Supplementary material for: Encapsulation of Allyl Isothiocyanate by Freeze- and Spray-Drying: Effects on Retention and Sensory Perception in Sodium-Reduced Soups
Source: Foods. 2025 Nov 7;14(22):3810. doi: 10.3390/foods14223810 (PMC12651518; doi:10.3390/foods14223810)
Supplement: Supplementary file 1 [file foods-14-03810-s001.zip]

Archive with 1 entries (1 files):
- foods-3944293-supplementary.pdf
